# Supplementary material for: PCV2 Regulates Cellular Inflammatory Responses through Dysregulating Cellular miRNA-mRNA Networks
Source: Viruses. 2019 Nov 13;11(11):1055. doi: 10.3390/v11111055 (PMC6893612; doi:10.3390/v11111055)
Supplement: Supplementary file 1 [file viruses-11-01055-s001.zip]

Archive with 12 entries (11 files):
- Supplementary Files/
- Supplementary Files/Supplementary Table S1.docx
- Supplementary Files/Supplementary Table S10.xlsx
- Supplementary Files/Supplementary Table S11.xlsx
- Supplementary Files/Supplementary Table S2.docx
- Supplementary Files/Supplementary Table S3.docx
- Supplementary Files/Supplementary Table S4.docx
- Supplementary Files/Supplementary Table S5.docx
- Supplementary Files/Supplementary Table S6.docx
- Supplementary Files/Supplementary Table S7.docx
- Supplementary Files/Supplementary Table S8.docx
- Supplementary Files/Supplementary Table S9.xlsx
