# Supplementary material for: PCV2 Regulates Cellular Inflammatory Responses through Dysregulating Cellular miRNA-mRNA Networks
Source: Viruses. 2019 Nov 13;11(11):1055. doi: 10.3390/v11111055 (PMC6893612; doi:10.3390/v11111055)
Supplement: Supplementary file 1 [file viruses-11-01055-s001.zip › Supplementary Files/Supplementary Table S10.xlsx]

## Sheet: mireval
Result of PCV2WH miRNA prediction
mir-like hairpin predictions:
>pred1:61-145
CUGAAUAAUCCUUCCGAGGACGAGCGCAAGAAAAUACGGGAGCUUCCAAUCUCCCUUUUUGAUUAUUUUAUUGUUGGCGAGGAGG
........(((((((((.((.(((..((((((.....(((((........))))))))))).....))).)).)))).))))).. (-19.00)
>pred2:121-205
GAUUAUUUUAUUGUUGGCGAGGAGGGUAAUGAGGAAGGACGAACACCCCACCUCCAGGGGUUCGCUAAUUUUGUGAAGAAGCAAA
.....((((((.(((((((((((((....((.((..(......)..)))))))))......))))))))...))))))....... (-18.70)
>pred3:311-395
UGAUUGAAUGUGGAGCUCCUAGAUCUCAAGGACAACGGAGUGACCUGUCUACUGCUGUGAGUACCUUGCUGGAGAGCGGGAGUCU
..............((((((...((((((((((.((((((((.......)))).))))..)).)))))..)))....)))))).. (-22.40)
>pred4:331-415
AGAUCUCAAGGACAACGGAGUGACCUGUCUACUGCUGUGAGUACCUUGCUGGAGAGCGGGAGUCUGGUGACCGUUGCAGAGCAGC
....(((...(.((((((..(.(((.(.((.(((((.(.((((...))))..).))))).)).).))).)))))))).))).... (-24.90)
>pred5:351-435
UGACCUGUCUACUGCUGUGAGUACCUUGCUGGAGAGCGGGAGUCUGGUGACCGUUGCAGAGCAGCACCCUGUAACGUUUGUCAGA
...((((.((.((.(.(((((...))))).).))))))))..((((((((.((((((((.........)))))))).)))))))) (-26.70)
>pred6:361-445
ACUGCUGUGAGUACCUUGCUGGAGAGCGGGAGUCUGGUGACCGUUGCAGAGCAGCACCCUGUAACGUUUGUCAGAAAUUUCCGCG
.((.(.(((((...))))).).)).(((((((((((((((.((((((((.........)))))))).))))))))..))))))). (-29.70)
>pred7:371-455
GUACCUUGCUGGAGAGCGGGAGUCUGGUGACCGUUGCAGAGCAGCACCCUGUAACGUUUGUCAGAAAUUUCCGCGGGCUGGCUGA
.......(((((...(((((((((((((((.((((((((.........)))))))).))))))))..)))))))...)))))... (-31.40)
>pred8:381-465
GGAGAGCGGGAGUCUGGUGACCGUUGCAGAGCAGCACCCUGUAACGUUUGUCAGAAAUUUCCGCGGGCUGGCUGAACUUUUGAAA
((...(((((((((((((((.((((((((.........)))))))).))))))))..)))))))...))................ (-25.80)
>pred9:511-595
GUCAUUGUGGGGCCACCUGGGUGUGGUAAAAGCAAAUGGGCUGCUAAUUUUGCAGACCCGGAAACCACAUACUGGAAACCACCUA
......((((..(((.....(((((((.........((((((((.......)))).))))...)))))))..)))...))))... (-26.60)
>pred10:561-645
UGCAGACCCGGAAACCACAUACUGGAAACCACCUAGAAACAAGUGGUGGGAUGGUUACCAUGGUGAAGAAGUGGUUGUUAUUGAU
.((((.(((....((((.....(((.(((((((((...........)))).))))).)))))))......).))))))....... (-19.00)
>pred11:601-685
AAGUGGUGGGAUGGUUACCAUGGUGAAGAAGUGGUUGUUAUUGAUGACUUUUAUGGCUGGCUGCCCUGGGAUGAUCUACUGAGAC
.(((((.(((.(((((((((((.....(((((.((((....)))).)))))))))).))))))))).........)))))..... (-19.20)
>pred12:811-895
GUAGAAGCUCUUUAUCGGAGGAUUACUUCCUUGGUAUUUUGGAAGAAUGCUACAGAACAAUCCACGGAGGAAGGGGGCCAGUUCG
......(((((((.((.(.(((((..(((..(((((((((...)))))))))..))).))))).).))...)))))))....... (-21.10)
>pred13:821-905
UUUAUCGGAGGAUUACUUCCUUGGUAUUUUGGAAGAAUGCUACAGAACAAUCCACGGAGGAAGGGGGCCAGUUCGUCACCCUUUC
....(((..(((((..(((..(((((((((...)))))))))..))).))))).))).((((((((((......))).))))))) (-25.90)
>pred14:1121-1205
UUGUAGUCUCAGCCACAGCUGAUUUCUUUUGUUGUUUGGUUGGAAGUAAUCAAUAGUGGAAUCUAGGACAGGUUUGGGGGUAAAG
...((.((((((((....((((((((..((((((.(((........))).)))))).)))))).))....)).)))))).))... (-19.20)
>pred15:1241-1325
AUGGCGGGAGGAGUAGUUUACAUAGGGGUCAUAGGUGAGGGCUGUGGCCUUUGUUACAAAGUUAUCAUCUAGAAUAACAGCACUG
....(.(((.((..(.(((..(((((((((((((.......)))))))))))))...))).)..)).))).)............. (-19.40)
>pred16:1281-1365
GCUGUGGCCUUUGUUACAAAGUUAUCAUCUAGAAUAACAGCACUGGAGCCCACUCCCCUGUCACCCUGGGUGAUCGGGGAGCAGG
..((.(((((.((((.....(((((........)))))))))..)).)))))((((((.((((((...)))))).)))))).... (-28.60)
>pred17:1311-1395
AGAAUAACAGCACUGGAGCCCACUCCCCUGUCACCCUGGGUGAUCGGGGAGCAGGGCCAGAAUUCAACCUUAACCUUUCUUAUUC
............(((..((((.((((((.((((((...)))))).))))))..)))))))......................... (-29.80)
>pred18:1321-1405
CACUGGAGCCCACUCCCCUGUCACCCUGGGUGAUCGGGGAGCAGGGCCAGAAUUCAACCUUAACCUUUCUUAUUCUGUAGUAUUC
.......((((.((((((.((((((...)))))).))))))..))))((((((..................))))))........ (-31.60)
>pred19:1421-1505
GGGGUUUGAGCCCCCUCCUGGGGGAAGAAAGUCAUUAAUAUUGAAUCUCAUCAUGUCCACCGCCCAGGAGGGCGUUCUGACUGUG
(.((((.((((.((((((((((((..((...(((.......)))...........))..)).)))))))))).)))).)))).). (-33.60)
>pred20:1511-1595
CUUGAUAGUAUAUCCGAAGGUGCGGGAGAGGCGGGUGUUGAAGAUGCCAUUUUUCCUUCUCCAGCGGUAACGGUGGCGGGGGUGG
((((.........(((..((.(.((((((((..((((((...)))))).)))))))).).))..))).........))))..... (-22.70)
>pred21:1561-1645
UUUUCCUUCUCCAGCGGUAACGGUGGCGGGGGUGGACGAGCCAGGGGCGGCGGCGGAGGAUCUGGCCAAGAUGGCUGCGGGGGCG
........((((.(((((.....((((.(((.....((.(((......)))..)).....))).)))).....))))).)))).. (-31.60)
>pred22:1581-1665
CGGUGGCGGGGGUGGACGAGCCAGGGGCGGCGGCGGAGGAUCUGGCCAAGAUGGCUGCGGGGGCGGUGUCUUCUUCUCCGGUAAC
...((.((((((.(((((.(((....((((((((.(......).)))......)))))...)))..)))))...)))))).)).. (-31.20)
>pred23:1601-1685
CCAGGGGCGGCGGCGGAGGAUCUGGCCAAGAUGGCUGCGGGGGCGGUGUCUUCUUCUCCGGUAACGCCUCCUUGGAUACGUCAUC
(((((((((..(.(((((((...(((.......(((((....))))))))...))))))).)..)))).)).))).......... (-34.60)
>pred24:1611-1695
CGGCGGAGGAUCUGGCCAAGAUGGCUGCGGGGGCGGUGUCUUCUUCUCCGGUAACGCCUCCUUGGAUACGUCAUCUCUGAAAACG
...((((((((....(((((..((((((.((((.((......)).)))).)))..)))..)))))....)))..)))))...... (-28.60)
Aligments with miRBase miRNAs:
None
