# Supplementary material for: PCV2 Regulates Cellular Inflammatory Responses through Dysregulating Cellular miRNA-mRNA Networks
Source: Viruses. 2019 Nov 13;11(11):1055. doi: 10.3390/v11111055 (PMC6893612; doi:10.3390/v11111055)
Supplement: Supplementary file 1 [file viruses-11-01055-s001.zip › Supplementary Files/Supplementary Table S11.xlsx]

## Sheet: miRNA precursors distribution
pcv2	PCV2 genome
2-B pcv2a						404								956
2-C pcv2a														956										1692
2-D pcv2a	58						428							956							1488			1642
2-E pcv2a						404								956					1329
GER1 pcv2a						404								956				1288							1727
HB0401 pcv2a	58			375		404								956			1181
HB0603 pcv2a					396									956			1181	1288
ISU-31 pcv2a						404								956			1181				1461	1575		1642
KSY-1 pcv2a	58					404						729						1270				1576		1642	1727
SPA1 pcv2a						404								956			1184								1727
WB-H-7 pcv2a				375										956
GXWZ-2 pcv2a	58						428							956			1161	1288
TJ04 pcv2b	58						428										1159				1423
PT-15152-03 pcv2b	58					404
PCV2herd_B pcv2b	58			375		404
NL_PMWS_3 pcv2b	58			375		404															1423
LN08 pcv2b							428														1423
JX0601 pcv2b	58			375		404															1423
JH0401 pcv2b	58			375		404
HN08 pcv2b						404											1155				1423
k43C pcv2b	58					404										1114					1423
HB0402 pcv2b	58			375		404											1159				1423
BJ-HB pcv2b	58			375		404						722	751								1461
DK405case pcv2b	58			375		404								956
GD-TS pcv2b	58															1114							1512
BJ0401 pcv2b	58			375		404										1106					1423
DK1980PMWSfree pcv2c						404								956	1071	1078						1504	1510
DK1987PMWSfree pcv2c	58			375										956	1071	1078				1372		1504	1510
DK1990PMWSfree pcv2c						404								956	1072	1078						1501
2 pcv2d	58					404				655				956
09HeB pcv2d						404					692			956
10BJ-3 pcv2d						404								956							1423
China pcv2d						404								956
GS04 pcv2d	58			375		404								956
GXWZ-1 pcv2d				375			431							956
GXXJ1104 pcv2d				375			431							956
HBsy-21 pcv2d				375		404								956
HN01 pcv2d				375			428							956
HN-2 pcv2d						404								956
HN2-11 pcv2d						404								956
JX0801 pcv2d							428							956
MDJ pcv2d				374										955
QDH1104 pcv2d						404								956								1551
SD pcv2d						404								956
Shenzhen05 pcv2d						404								956
TJ pcv2d		-331		375										956
TJ1205 pcv2d						404								956
TZ60607 pcv2d	58					404								956
YZ0901 pcv2d						404								956								1551
ZJjh-2 pcv2d						404								956	1078
JX0602 pcv2e						404						790		956		1114
LN05 pcv2e							428			645				955		1113
HB0602 pcv2e							428					790		956		1114
DBN-08 pcv2e	58					404								956
HN0601 pcv2e							427			654				955		1113					1445
GX0601 pcv2e							428					790		956		1114
GX0602 pcv2e						404								956							1446			1625
pcvlc														956
pcvnp0	58					404								956
WuHan pcv2b	58					404											1158
	195bp			63bp		120/121bp	75bp							96/97bp

## Sheet: distribution in PCV2 genetype
position	58	375	404	956
pcv2a	4/12	2/12	7/12	11/12
pcv2b	11/14	8/14	11/14	1/14
pcva2c	1/3	1/3	2/3	3/3
pcv2d	3/22	7/22	15/22	21/21
pcv2e	1/7	0/7	3/7	7/7
bp	195	63	120	96

## Sheet: The predicted pre-miRNAs in PCV
Source File:
------------------------------------
File Name :	PCV2
Sequence Size :	1767/1768
Sequence Orientation(s):	Both
Sequence Conformation :	Reverse
VMir Analysis Prediction Parameters:
------------------------------------
Max. Size Calc.Score :	100
Max. Size Assign SHPs :	50
Max. Size Assign RHPs :	50
Filters: Min. HP Size :	50
Max. HP Size :	200
Min. HP Score :	50
Total # of Hairpins :	38
VMir Viewer Parameters
----------------------
Filters: Min. HP Size :	50
Max. HP Size :	220
Min. HP Score :	115
Min. Wind.Cnt.:	15
HP Classes :	Main-, Rep-Hairpins
# of Filtered Hairpins :	4
Hairpins:
Rank	Name	Orientation	Start	Apex	Size	Score	Sub HPs	Rep HPs	Wind.Cnt.Abs.	Wind.Cnt.Rel.	sequence
4	MD1	Direct	58	156	195	122.2	9	0	20	42	GCAAAAAGAATGGAAGAAGCGGACCCCAACCACACAAAAGGTGGGTGTTCACGCTGAATAATCCTTCCGAAGACGAGCGCAAGAAAATACGGGAGCTTCCAATCTCCCTTTTTGATTATTTTATTGTTGGCGAGGAGGGTAATGAGGAAGGACGAACACCCCACCTCCAGGGGTTCGCTAATTTTGTGAAGAAGC
3	MD4	Direct	375	406	63	133.2	1	0	4	31	GCTCCTAGATCTCAAGGACAACGGAGTGACCTGTCTACTGCTGTGAGTACCTTGTTGGAGAGC
1	MD5	Direct	404	464	121	144.4	2	0	8	36	CCTGTCTACTGCTGTGAGTACCTTGTTGGAGAGCGGGAGTCTGGTGACCGTTGCAGAGCAGCACCCTGTAACGTTTGTCAGAAATTTCCGCGGGCTGGCTGAACTTTTGAAAGTGAGCGGG
2	MD11	Direct	956	1002	96	139.5	2	0	40	42	CCCCCCATGCCCTGAATTTCCATATGAAATAAATTACTGAGTCTTTTTTATCACTTCGTAATGGTTTTTATTATTCATTAAGGGTTAAGTGGGGGG-
