# Supplementary material for: PCV2 Regulates Cellular Inflammatory Responses through Dysregulating Cellular miRNA-mRNA Networks
Source: Viruses. 2019 Nov 13;11(11):1055. doi: 10.3390/v11111055 (PMC6893612; doi:10.3390/v11111055)
Supplement: Supplementary file 1 [file viruses-11-01055-s001.zip › Supplementary Files/Supplementary Table S9.xlsx]

## Sheet: V1
V1
mapped small RNAsID	+/-strand	PCV2 Accession	Start Position	sequence
V_1_73478_x1_1	-	FJ598044.1	349	CTCACAGCAGTAGACAGGTCGC
V_1_732580_x1_1	-	FJ598044.1	350	ACAGCAGTAGACAGGTCG
V_1_584181_x1_1	-	FJ598044.1	353	CTCACAGAAGTAGACAGG
V_1_732060_x2_1	+	FJ598044.1	354	CTGTCTACTGCTGTGAGTACC
V_1_732060_x2_2	+	FJ598044.1	354	CTGTCTACTGCTGTGAGTACC
V_1_581285_x1_1	+	FJ598044.1	792	TCAACTGCTGTCCCAGCTGTAGAAGCTCT
V_1_185020_x1_1	+	FJ598044.1	794	AACGGCTGTCCCAGCTGTAGAAGCTCT
V_1_466379_x1_1	+	FJ598044.1	797	TGCTGTCCCAGCTGTAGAAGCTCT
V_1_780323_x1_1	+	FJ598044.1	798	GCTGTCCCAGCTGTAGAAGCTCT
V_1_520270_x1_1	+	FJ598044.1	800	TGTCCCAGCTGTAGAAGCTCT
V_1_134320_x1_1	-	FJ598044.1	1720	CTGCCGAGGTGCTGCCGCTGCCGAAGTGCGCT
V_1_187649_x1_1	-	FJ598044.1	1720	CGAGGTGCTGCCGCTGCCGAAGTGCGCC
V_1_187450_x1_1	-	FJ598044.1	1723	CTGCCGCTGCCGAAGTGC
V_1_101238_x1_1	+	FJ598044.1	1726	CTTCGGCAGCGGCAGCACCTCC
V_1_99710_x4_1	-	FJ598044.1	1733	CGCTGCCGAGGTGCTGCCGCT
V_1_99710_x4_2	-	FJ598044.1	1733	CGCTGCCGAGGTGCTGCCGCT
V_1_99710_x4_3	-	FJ598044.1	1733	CGCTGCCGAGGTGCTGCCGCT
V_1_99710_x4_4	-	FJ598044.1	1733	CGCTGCCGAGGTGCTGCCGCT
V_1_166559_x3_2	-	FJ598044.1	1733	CTGCCGAGGTGCTGCCGCT
V_1_166559_x3_1	-	FJ598044.1	1733	CTGCCGAGGTGCTGCCGCT
V_1_166559_x3_3	-	FJ598044.1	1733	CTGCCGAGGTGCTGCCGCT
V_1_548452_x1_1	-	FJ598044.1	1735	CGCTGCCGAGGTGCTGCCG

## Sheet: V2
V2
mapped small RNAsID	+/-strand	PCV2 Accession	Start Position	sequence
V_2_383293_x1_1	-	FJ598044.1	794	TCCGATAGAGAGCTTCTACAGCTGGGACAGCAGTT
V_2_527076_x1_1	+	FJ598044.1	797	TGCTGTCCCAGCTGTAGAAGCTCT
V_2_130486_x1_1	+	FJ598044.1	799	CTGTCCCAGCTGTAGAAGC
V_2_599432_x2_2	+	FJ598044.1	799	CTGTCCCAGCTGTAGAAGCTCT
V_2_599432_x2_1	+	FJ598044.1	799	CTGTCCCAGCTGTAGAAGCTCT
V_2_587884_x1_1	+	FJ598044.1	800	TGTCCCAGCTGTAGAAGCTCT
V_2_589740_x1_1	+	FJ598044.1	805	CAGCTGTAGAAGCTCTCTATCGGA
V_2_241946_x1_1	-	FJ598044.1	1711	TGCCGAAGTGCGCTGGTAATACA
V_2_503341_x1_1	-	FJ598044.1	1717	GAGGTGCTGCCGCTGCCGAAGTGCGCTGGT
V_2_591297_x1_1	-	FJ598044.1	1721	TGCCGAGGTGCTGCCGCTGCCGAAGTGCGT
V_2_113064_x5_4	-	FJ598044.1	1733	CGCTGCCGAGGTGCTGCCGCT
V_2_113064_x5_1	-	FJ598044.1	1733	CGCTGCCGAGGTGCTGCCGCT
V_2_113064_x5_2	-	FJ598044.1	1733	CGCTGCCGAGGTGCTGCCGCT
V_2_113064_x5_5	-	FJ598044.1	1733	CGCTGCCGAGGTGCTGCCGCT
V_2_113064_x5_3	-	FJ598044.1	1733	CGCTGCCGAGGTGCTGCCGCT
V_2_451926_x1_1	-	FJ598044.1	1733	TGCCGAGGTGCTGCCGCC
V_2_579119_x1_1	-	FJ598044.1	1734	CTGCCGAGGTGCTGCCGA
V_2_579121_x1_1	-	FJ598044.1	1734	CTGCCGAGGTGCTGCCGC
V_2_590587_x1_1	-	FJ598044.1	1735	GCTGCCGAGGTGCTGCCA

## Sheet: V3
V3
mapped small RNAsID	+/-strand	PCV2 Accession	Start Position	sequence
V_3_662396_x1_1	+	FJ598044.1	789	TCCTCAACTGCTGTCCCAGCTGTAGAAGCTCTC
V_3_496761_x1_1	+	FJ598044.1	799	CTGTCCCAGCTGTAGAAGCTCC
V_3_396986_x1_1	+	FJ598044.1	807	GCTGTAGAAGCTCTCTATCGGAGGATTACT
V_3_255960_x1_1	-	FJ598044.1	1711	AAGTGCGCTGGTAATACC
V_3_453001_x1_1	-	FJ598044.1	1711	CCGAAGTGCGCTGGTAATACT
V_3_52211_x1_1	-	FJ598044.1	1730	CTGCCGAGGTGCTGCCGCTGCC
V_3_324222_x1_1	-	FJ598044.1	1731	CGCTGCCGAGGTGCTGCCGCTGC
V_3_156000_x1_1	-	FJ598044.1	1733	CTGCCGAGGTGCTGCCGCT
V_3_155995_x1_1	-	FJ598044.1	1733	CTGCCGAGGTGCTGCCGCG
V_3_374624_x1_1	-	FJ598044.1	1733	TGCCGAGGTGCTGCCGCA
V_3_566762_x3_1	-	FJ598044.1	1733	CGCTGCCGAGGTGCTGCCGCT
V_3_566762_x3_2	-	FJ598044.1	1733	CGCTGCCGAGGTGCTGCCGCT
V_3_566762_x3_3	-	FJ598044.1	1733	CGCTGCCGAGGTGCTGCCGCT
V_3_436739_x1_1	-	FJ598044.1	1734	CTGCCGAGGTGCTGCTGC
